# Supplementary material for: Plasma proteomic analysis of systemic lupus erythematosus patients using liquid chromatography/tandem mass spectrometry with label-free quantification
Source: PeerJ. 2018 May 8;6:e4730. doi: 10.7717/peerj.4730 (PMC5947061; doi:10.7717/peerj.4730)
Supplement: Supplemental Information 3 [file peerj-06-4730-s003.xlsx]

## Sheet: BP
Rashmi et al., 2017: Plasma proteomic analysis of systemic lupus erythematosus patients using liquid chromatography/tandem mass spectrometry
Supplementary Table S3: Gene ontology biological process (BP) data for all the identified proteins** from SLE patients
GO biological process complete	Homo sapiens - REFLIST (21042)	No.of Proteins	No.of Proteins (expected)	No.of proteins involved (over/under)	fold Enrichment	P-value
negative regulation of very-low-density lipoprotein particle remodeling (GO:0010903)	3	2	0	+	> 100	0.0211
chylomicron remodeling (GO:0034371)	9	3	0.01	+	> 100	0.000377
chylomicron assembly (GO:0034378)	10	3	0.01	+	> 100	0.000518
triglyceride-rich lipoprotein particle remodeling (GO:0034370)	13	3	0.01	+	> 100	0.00114
reverse cholesterol transport (GO:0043691)	18	3	0.01	+	> 100	0.00301
cholesterol efflux (GO:0033344)	24	3	0.02	+	> 100	0.00711
plasma lipoprotein particle assembly (GO:0034377)	26	3	0.02	+	> 100	0.00903
plasma lipoprotein particle remodeling (GO:0034369)	28	3	0.02	+	> 100	0.0113
protein-lipid complex remodeling (GO:0034368)	28	3	0.02	+	> 100	0.0113
macromolecular complex remodeling (GO:0034367)	28	3	0.02	+	> 100	0.0113
protein-lipid complex assembly (GO:0065005)	29	3	0.02	+	> 100	0.0125
acylglycerol catabolic process (GO:0046464)	31	3	0.02	+	> 100	0.0153
neutral lipid catabolic process (GO:0046461)	31	3	0.02	+	> 100	0.0153
cholesterol transport (GO:0030301)	53	4	0.04	+	99.25	0.000618
acute-phase response (GO:0006953)	41	3	0.03	+	96.23	0.0352
plasma lipoprotein particle clearance (GO:0034381)	41	3	0.03	+	96.23	0.0352
plasma lipoprotein particle organization (GO:0071827)	44	3	0.03	+	89.67	0.0434
glycerolipid catabolic process (GO:0046503)	45	3	0.03	+	87.67	0.0464
sterol transport (GO:0015918)	61	4	0.05	+	86.24	0.00108
platelet degranulation (GO:0002576)	127	8	0.1	+	82.84	1.88e-10
acute inflammatory response (GO:0002526)	70	4	0.05	+	75.15	0.00187
regulation of humoral immune response (GO:0002920)	130	6	0.1	+	60.7	3.65e-06
retinoid metabolic process (GO:0001523)	89	4	0.07	+	59.11	0.00484
regulation of complement activation (GO:0030449)	112	5	0.09	+	58.71	0.000154
regulation of protein activation cascade (GO:2000257)	113	5	0.09	+	58.19	0.000161
diterpenoid metabolic process (GO:0016101)	96	4	0.07	+	54.8	0.00653
terpenoid metabolic process (GO:0006721)	106	4	0.08	+	49.63	0.00966
regulation of acute inflammatory response (GO:0002673)	154	5	0.12	+	42.7	0.000742
isoprenoid metabolic process (GO:0006720)	126	4	0.1	+	41.75	0.0191
organic hydroxy compound transport (GO:0015850)	135	4	0.1	+	38.97	0.0251
regulation of protein processing (GO:0070613)	171	5	0.13	+	38.45	0.00124
regulation of protein maturation (GO:1903317)	173	5	0.13	+	38.01	0.00132
complement activation, classical pathway (GO:0006958)	142	4	0.11	+	37.05	0.0306
protein activation cascade (GO:0072376)	181	5	0.14	+	36.33	0.00164
humoral immune response mediated by circulating immunoglobulin (GO:0002455)	147	4	0.11	+	35.79	0.0351
complement activation (GO:0006956)	157	4	0.12	+	33.51	0.0454
receptor-mediated endocytosis (GO:0006898)	285	6	0.22	+	27.69	0.000381
regulation of immune effector process (GO:0002697)	410	8	0.31	+	25.66	2.01e-06
regulation of inflammatory response (GO:0050727)	385	6	0.29	+	20.5	0.00222
regulated exocytosis (GO:0045055)	686	10	0.52	+	19.17	7.84e-08
leukocyte mediated immunity (GO:0002443)	738	10	0.56	+	17.82	1.61e-07
exocytosis (GO:0006887)	770	10	0.59	+	17.08	2.43e-07
neutrophil degranulation (GO:0043312)	483	6	0.37	+	16.34	0.00831
neutrophil activation involved in immune response (GO:0002283)	485	6	0.37	+	16.27	0.00851
myeloid leukocyte activation (GO:0002274)	567	7	0.43	+	16.24	0.000824
neutrophil activation (GO:0042119)	493	6	0.37	+	16.01	0.00936
granulocyte activation (GO:0036230)	496	6	0.38	+	15.91	0.00969
neutrophil mediated immunity (GO:0002446)	497	6	0.38	+	15.88	0.00981
leukocyte degranulation (GO:0043299)	504	6	0.38	+	15.66	0.0106
import into cell (GO:0098657)	673	8	0.51	+	15.63	9.68e-05
myeloid cell activation involved in immune response (GO:0002275)	514	6	0.39	+	15.35	0.0119
myeloid leukocyte mediated immunity (GO:0002444)	517	6	0.39	+	15.26	0.0123
endocytosis (GO:0006897)	620	7	0.47	+	14.85	0.00151
secretion by cell (GO:0032940)	961	10	0.73	+	13.68	2.12e-06
regulation of defense response (GO:0031347)	790	8	0.6	+	13.32	0.000335
leukocyte activation involved in immune response (GO:0002366)	608	6	0.46	+	12.98	0.0314
cell activation involved in immune response (GO:0002263)	612	6	0.47	+	12.89	0.0326
immune effector process (GO:0002252)	1028	10	0.78	+	12.79	4.09e-06
secretion (GO:0046903)	1067	10	0.81	+	12.33	5.87e-06
regulation of immune response (GO:0050776)	1052	9	0.8	+	11.25	0.00014
vesicle-mediated transport (GO:0016192)	1787	15	1.36	+	11.04	1.1e-11
regulation of proteolysis (GO:0030162)	841	7	0.64	+	10.95	0.0117
leukocyte activation (GO:0045321)	881	7	0.67	+	10.45	0.016
cell activation (GO:0001775)	1027	7	0.78	+	8.96	0.0441
regulation of immune system process (GO:0002682)	1533	10	1.17	+	8.58	0.000194
immune response (GO:0006955)	1687	10	1.28	+	7.8	0.000483
regulation of response to stress (GO:0080134)	1436	8	1.09	+	7.33	0.0318
immune system process (GO:0002376)	2566	11	1.95	+	5.64	0.00185
transport (GO:0006810)	4411	16	3.35	+	4.77	1.2e-07
establishment of localization (GO:0051234)	4520	16	3.44	+	4.66	1.78e-07
localization (GO:0051179)	5501	16	4.18	+	3.83	4.12e-06
response to stimulus (GO:0050896)	8033	15	6.11	+	2.46	0.0474
Annotation Version and Release Date:	GO Ontology database Released 2017-10-23
Analyzed List:	Rashmietal_protein list (Homo sapiens)
Reference List:	Homo sapiens (all genes in database)
Bonferroni correction:	TRUE
Bonferroni count:	8650
**Gene ontology data for all proteins that were identified in SLE, regardless of fold-change, were used in this analysis to identify Biological processes
