# Supplementary material for: Plasma proteomic analysis of systemic lupus erythematosus patients using liquid chromatography/tandem mass spectrometry with label-free quantification
Source: PeerJ. 2018 May 8;6:e4730. doi: 10.7717/peerj.4730 (PMC5947061; doi:10.7717/peerj.4730)
Supplement: Supplemental Information 4 [file peerj-06-4730-s004.xlsx]

## Sheet: PATHWAY
Rashmi et al., 2017: Plasma proteomic analysis of systemic lupus erythematosus patients using liquid chromatography/tandem mass spectrometry
Supplementary Table S5: DAVID and Gene Ontology pathway analysis data of the identified proteins from SLE patients
Category	PATHWAY	No.of proteins	%	P-Value	Pop Hits	Pop Total	Fold Enrichment	Bonferroni	Benjamini	FDR
GO:0006958~GOTERM_BP_DIRECT	complement activation, classical pathway	15	36.5854	4.77909e-22	99	16792	62.0547	1.69658e-19	1.69658e-19	6.55004e-19
GO:0002576~GOTERM_BP_DIRECT	platelet degranulation	13	31.7073	7.01861e-18	103	16792	51.6922	2.49161e-15	1.2458e-15	9.61945e-15
GO:0045087~GOTERM_BP_DIRECT	innate immune response	13	31.7073	1.99281e-10	430	16792	12.3821	7.07448e-08	6.43134e-09	2.73127e-07
GO:0006898~GOTERM_BP_DIRECT	receptor-mediated endocytosis	12	29.2683	4.00012e-13	186	16792	26.4233	1.42005e-10	2.02864e-11	5.48239e-10
GO:0010951~GOTERM_BP_DIRECT	negative regulation of endopeptidase activity	11	26.8293	1.82706e-13	121	16792	37.2328	6.48737e-11	1.29747e-11	2.50455e-10
GO:0006956~GOTERM_BP_DIRECT	complement activation	10	24.3902	4.21928e-13	87	16792	47.076	1.49769e-10	1.87211e-11	5.78215e-10
GO:0006955~GOTERM_BP_DIRECT	immune response	9	21.9512	5.55714e-06	421	16792	8.75546	0.00197085	0.000151742	0.00761614
GO:0006953~GOTERM_BP_DIRECT	acute-phase response	9	21.9512	2.87129e-14	39	16792	94.5141	1.02079e-11	3.40261e-12	3.94129e-11
GO:0006508~GOTERM_BP_DIRECT	proteolysis	9	21.9512	1.94072e-05	500	16792	7.3721	0.00686596	0.000405191	0.0265956
GO:0050871~GOTERM_BP_DIRECT	positive regulation of B cell activation	8	19.5122	1.59132e-13	26	16792	126.019	5.64787e-11	1.41197e-11	2.18048e-10
GO:0006910~GOTERM_BP_DIRECT	phagocytosis, recognition	8	19.5122	2.85361e-13	28	16792	117.017	1.01291e-10	1.68818e-11	3.91054e-10
GO:0006911~GOTERM_BP_DIRECT	phagocytosis, engulfment	8	19.5122	1.60136e-12	35	16792	93.6139	5.68492e-10	6.31658e-11	2.1948e-09
GO:0050853~GOTERM_BP_DIRECT	B cell receptor signaling pathway	8	19.5122	4.0817e-11	54	16792	60.6757	1.449e-08	1.449e-09	5.59423e-08
GO:0038096~GOTERM_BP_DIRECT	Fc-gamma receptor signaling pathway involved in phagocytosis	7	17.0732	5.16768e-07	127	16792	22.5742	0.000183436	1.52876e-05	0.000708261
GO:0042742~GOTERM_BP_DIRECT	defense response to bacterium	6	14.6341	2.3111e-05	145	16792	16.9474	0.00817095	0.000455702	0.0316705
GO:0044267~GOTERM_BP_DIRECT	cellular protein metabolic process	5	12.1951	0.00017417	118	16792	17.3543	0.0599627	0.0026849	0.238447
GO:0001523~GOTERM_BP_DIRECT	retinoid metabolic process	5	12.1951	1.30596e-05	61	16792	33.5706	0.00462545	0.000331101	0.0178975
GOTERM_BP_DIRECT	GO:0042632~cholesterol homeostasis	5	12.1951	1.58189e-05	64	16792	31.997	0.00560001	0.000374313	0.0216786
GOTERM_BP_DIRECT	GO:0050776~regulation of immune response	5	12.1951	0.000828158	178	16792	11.5045	0.254811	0.00975603	1.12909
GOTERM_BP_DIRECT	GO:0042730~fibrinolysis	4	9.7561	1.61661e-05	21	16792	78.0116	0.00572258	0.000358624	0.0221544
GOTERM_BP_DIRECT	GO:0033344~cholesterol efflux	4	9.7561	2.77723e-05	25	16792	65.5298	0.00981085	0.000518776	0.0380569
GOTERM_BP_DIRECT	GO:0042157~lipoprotein metabolic process	4	9.7561	9.97005e-05	38	16792	43.1117	0.0347763	0.00176821	0.136559
GOTERM_BP_DIRECT	GO:0001895~retina homeostasis	4	9.7561	0.000116382	40	16792	40.9561	0.0404759	0.00187632	0.15939
GOTERM_BP_DIRECT	GO:0030168~platelet activation	4	9.7561	0.00257061	115	16792	14.2456	0.598978	0.0265168	3.46621
GOTERM_BP_DIRECT	GO:0038095~Fc-epsilon receptor signaling pathway	4	9.7561	0.00867832	178	16792	9.20362	0.954691	0.0762739	11.2601
GOTERM_BP_DIRECT	GO:2000427~positive regulation of apoptotic cell clearance	3	7.31707	0.000115315	7	16792	175.526	0.0401126	0.00194759	0.157931
GOTERM_BP_DIRECT	GO:0010873~positive regulation of cholesterol esterification	3	7.31707	0.000197088	9	16792	136.52	0.0675811	0.0029113	0.269783
GOTERM_BP_DIRECT	GO:0042158~lipoprotein biosynthetic process	3	7.31707	0.000197088	9	16792	136.52	0.0675811	0.0029113	0.269783
GOTERM_BP_DIRECT	GO:0033700~phospholipid efflux	3	7.31707	0.000494452	14	16792	87.7631	0.161025	0.00699835	0.675553
GOTERM_BP_DIRECT	GO:0008203~cholesterol metabolic process	4	9.7561	0.000563707	68	16792	24.0918	0.18141	0.00766937	0.769835
GOTERM_BP_DIRECT	GO:0034375~high-density lipoprotein particle remodeling	3	7.31707	0.000569662	15	16792	81.9122	0.18314	0.00746414	0.777938
GOTERM_BP_DIRECT	GO:0030301~cholesterol transport	3	7.31707	0.000650062	16	16792	76.7927	0.206139	0.00821064	0.887281
GOTERM_BP_DIRECT	GO:0043691~reverse cholesterol transport	3	7.31707	0.000826335	18	16792	68.2602	0.254329	0.0100686	1.12662
GOTERM_BP_DIRECT	GO:0019433~triglyceride catabolic process	3	7.31707	0.00160328	25	16792	49.1473	0.434259	0.018207	2.17515
GOTERM_BP_DIRECT	GO:0070328~triglyceride homeostasis	3	7.31707	0.00173427	26	16792	47.257	0.460008	0.019072	2.35091
GOTERM_BP_DIRECT	GO:0030449~regulation of complement activation	3	7.31707	0.00230733	30	16792	40.9561	0.559589	0.0245437	3.1164
GOTERM_BP_DIRECT	GO:1900026~positive regulation of substrate adhesion-dependent cell spreading	3	7.31707	0.00262298	32	16792	38.3963	0.606385	0.0262878	3.53567
GOTERM_BP_DIRECT	GO:0001869~negative regulation of complement activation, lectin pathway	2	4.87805	0.00475864	2	16792	409.561	0.816098	0.0459484	6.32847
GOTERM_BP_DIRECT	GO:0006879~cellular iron ion homeostasis	3	7.31707	0.00491334	44	16792	27.9246	0.825971	0.0461584	6.52782
GOTERM_BP_DIRECT	GO:0019731~antibacterial humoral response	3	7.31707	0.00491334	44	16792	27.9246	0.825971	0.0461584	6.52782
GOTERM_BP_DIRECT	GO:0010903~negative regulation of very-low-density lipoprotein particle remodeling	2	4.87805	0.00712967	3	16792	273.041	0.921142	0.0646596	9.34115
GOTERM_BP_DIRECT	GO:0072378~blood coagulation, fibrin clot formation	2	4.87805	0.0094952	4	16792	204.78	0.966187	0.0811869	12.2571
GOTERM_BP_DIRECT	GO:0042159~lipoprotein catabolic process	2	4.87805	0.0094952	4	16792	204.78	0.966187	0.0811869	12.2571
GOTERM_BP_DIRECT	GO:0007596~blood coagulation	4	9.7561	0.00949755	184	16792	8.9035	0.966215	0.0793063	12.26
GOTERM_BP_DIRECT	GO:0032489~regulation of Cdc42 protein signal transduction	2	4.87805	0.0118552	5	16792	163.824	0.985502	0.0958895	15.0795
GOTERM_BP_DIRECT	GO:0030300~regulation of intestinal cholesterol absorption	2	4.87805	0.0118552	5	16792	163.824	0.985502	0.0958895	15.0795
GOTERM_BP_DIRECT	GO:0006869~lipid transport	3	7.31707	0.0141099	76	16792	16.1669	0.993556	0.110698	17.6969
GOTERM_BP_DIRECT	GO:0070508~cholesterol import	2	4.87805	0.0142098	6	16792	136.52	0.993784	0.109052	17.8112
GOTERM_BP_DIRECT	GO:0060267~positive regulation of respiratory burst	2	4.87805	0.0142098	6	16792	136.52	0.993784	0.109052	17.8112
GOTERM_BP_DIRECT	GO:0090277~positive regulation of peptide hormone secretion	2	4.87805	0.0189025	8	16792	102.39	0.998858	0.139763	23.0143
GOTERM_BP_DIRECT	GO:0034383~low-density lipoprotein particle clearance	2	4.87805	0.0189025	8	16792	102.39	0.998858	0.139763	23.0143
GOTERM_BP_DIRECT	GO:0034380~high-density lipoprotein particle assembly	2	4.87805	0.0189025	8	16792	102.39	0.998858	0.139763	23.0143
GOTERM_BP_DIRECT	GO:0034379~very-low-density lipoprotein particle assembly	2	4.87805	0.0189025	8	16792	102.39	0.998858	0.139763	23.0143
GOTERM_BP_DIRECT	GO:0010898~positive regulation of triglyceride catabolic process	2	4.87805	0.0189025	8	16792	102.39	0.998858	0.139763	23.0143
GOTERM_BP_DIRECT	GO:0031102~neuron projection regeneration	2	4.87805	0.0189025	8	16792	102.39	0.998858	0.139763	23.0143
GOTERM_BP_DIRECT	GO:0015886~heme transport	2	4.87805	0.0212406	9	16792	91.0136	0.99951	0.15269	25.4912
GOTERM_BP_DIRECT	GO:0031639~plasminogen activation	2	4.87805	0.0212406	9	16792	91.0136	0.99951	0.15269	25.4912
GOTERM_BP_DIRECT	GO:0003094~glomerular filtration	2	4.87805	0.0212406	9	16792	91.0136	0.99951	0.15269	25.4912
GOTERM_BP_DIRECT	GO:0045723~positive regulation of fatty acid biosynthetic process	2	4.87805	0.0235734	10	16792	81.9122	0.99979	0.164886	27.8885
GOTERM_BP_DIRECT	GO:0010884~positive regulation of lipid storage	2	4.87805	0.0235734	10	16792	81.9122	0.99979	0.164886	27.8885
GOTERM_BP_DIRECT	GO:0051006~positive regulation of lipoprotein lipase activity	2	4.87805	0.0235734	10	16792	81.9122	0.99979	0.164886	27.8885
GOTERM_BP_DIRECT	GO:0034116~positive regulation of heterotypic cell-cell adhesion	2	4.87805	0.0259007	11	16792	74.4656	0.99991	0.176409	30.2089
GOTERM_BP_DIRECT	GO:0034374~low-density lipoprotein particle remodeling	2	4.87805	0.0259007	11	16792	74.4656	0.99991	0.176409	30.2089
GOTERM_BP_DIRECT	GO:0051258~protein polymerization	2	4.87805	0.0305391	13	16792	63.0094	0.999983	0.201246	34.6284
GOTERM_BP_DIRECT	GO:0010744~positive regulation of macrophage derived foam cell differentiation	2	4.87805	0.0374564	16	16792	51.1951	0.999999	0.237421	40.7394
GOTERM_BP_DIRECT	GO:0043623~cellular protein complex assembly	2	4.87805	0.0420412	18	16792	45.5068	1	0.258418	44.4931
GOTERM_BP_DIRECT	GO:0007597~blood coagulation, intrinsic pathway	2	4.87805	0.0420412	18	16792	45.5068	1	0.258418	44.4931
GOTERM_BP_DIRECT	GO:0002250~adaptive immune response	3	7.31707	0.0483932	148	16792	8.30191	1	0.28726	49.3305
GOTERM_BP_DIRECT	GO:0045921~positive regulation of exocytosis	2	4.87805	0.0488784	21	16792	39.0058	1	0.285138	49.6834
GOTERM_BP_DIRECT	GO:0070371~ERK1 and ERK2 cascade	2	4.87805	0.0556681	24	16792	34.1301	1	0.313773	54.3892
GOTERM_BP_DIRECT	GO:0006954~inflammatory response	4	9.7561	0.0610179	379	16792	4.32254	1	0.333937	57.806
GOTERM_BP_DIRECT	GO:2000352~negative regulation of endothelial cell apoptotic process	2	4.87805	0.0646475	28	16792	29.2544	1	0.345357	59.9872
GOTERM_BP_DIRECT	GO:0050766~positive regulation of phagocytosis	2	4.87805	0.0668793	29	16792	28.2456	1	0.350214	61.2761
GOTERM_BP_DIRECT	GO:0045907~positive regulation of vasoconstriction	2	4.87805	0.0735436	32	16792	25.5976	1	0.373464	64.8993
GOTERM_BP_DIRECT	GO:1902042~negative regulation of extrinsic apoptotic signaling pathway via death domain receptors	2	4.87805	0.0757547	33	16792	24.8219	1	0.377494	66.0302
GOTERM_BP_DIRECT	GO:0030198~extracellular matrix organization	3	7.31707	0.0792194	196	16792	6.26879	1	0.386345	67.7345
GOTERM_BP_DIRECT	GO:0050918~positive chemotaxis	2	4.87805	0.0801615	35	16792	23.4035	1	0.385088	68.1841
GOTERM_BP_DIRECT	GO:0050714~positive regulation of protein secretion	2	4.87805	0.0823573	36	16792	22.7534	1	0.388669	69.2094
GOTERM_BP_DIRECT	GO:0006695~cholesterol biosynthetic process	2	4.87805	0.0867334	38	16792	21.5558	1	0.40025	71.162
GOTERM_BP_DIRECT	GO:0070527~platelet aggregation	2	4.87805	0.0932594	41	16792	19.9786	1	0.419016	73.8616
