# Supplementary material for: Plasma proteomic analysis of systemic lupus erythematosus patients using liquid chromatography/tandem mass spectrometry with label-free quantification
Source: PeerJ. 2018 May 8;6:e4730. doi: 10.7717/peerj.4730 (PMC5947061; doi:10.7717/peerj.4730)
Supplement: Supplemental Information 5 [file peerj-06-4730-s005.xlsx]

## Sheet: Sheet1
Rashmi et al., 2017: Plasma proteomic analysis of systemic lupus erythematosus patients using liquid chromatography/tandem mass spectrometry
Supplementary Table S6: DAVID and Gene Ontology KEGG pathway analysis data of the identified proteins from SLE patients
ID	Protein Name	Species	KEGG_Pathway
2	Alpha-2-macroglobulin(A2M)	Homosapiens	hsa04610:Complement and coagulation cascades
183	angiotensinogen (AGT)	Homosapiens	hsa04614:Renin-angiotensin system,hsa04924:Renin secretion
335	Apolipoprotein A1(APOA1)	Homosapiens	hsa03320:PPAR signaling pathway,hsa04975:Fat digestion and absorption,hsa04977:Vitamin digestion and absorption, hsa05143:African trypanosomiasis
336	apolipoprotein A2(APOA2)	Homosapiens	hsa03320:PPAR signaling pathway
337	apolipoportein A4 (APOA4)	Homosapiens	hsa04975:Fat digestion and absorption,hsa04977:Vitamin digestion and absorption
338	apolipoprotein B(APOB)	Homosapiens	hsa04975:Fat digestion and absorption,hsa04977:Vitamin digestion and absorption,
345	apolipoprotein C3(APOC3)	Homosapiens	hsa03320:PPAR signaling pathway
1356	ceruloplasmin(CP)	Homosapiens	hsa00860:Porphyrin and chlorophyll metabolism
718	complement (c3)	Homosapiens	hsa00860:Porphyrin and chlorophyll metabolism
720	complement C4A	Homosapiens	hsa04610:Complement and coagulation cascades,hsa05133:Pertussis,hsa05150:Staphylococcus aureus infection,hsa05322:Systemic lupus erythematosus,
2243	fibrinogen alpha chain(FGA)	Homosapiens	hsa04610:Complement and coagulation cascades,hsa04611:Platelet activation
2266	fibrinogen gamma chain(FGG) hsa04610:Complement and coagulation cascades,hsa04611:Platelet activation,hsa05150:Staphylococcus aureus infection,	Homosapiens	hsa04610:Complement and coagulation cascades,hsa04611:Platelet activation,hsa05150:Staphylococcus aureus infection
3949	low density lipoprotein receptor(LDLR)	Homosapiens	hsa04144:Endocytosis,hsa04913:Ovarian steroidogenesis,hsa04925:Aldosterone synthesis and secretion,hsa04976:Bile secretion,hsa05145:Toxoplasmosis,hsa05160:Hepatitis C
5265	serpin family A member 1(SERPINA1)	Homosapiens	hsa04610:Complement and coagulation cascades
3043	hemoglobin subunit beta(HBB)	Homosapiens	hsa05143:African trypanosomiasis,hsa05144:Malaria
462	serpin family C member 1(SERPINC1)	Homosapiens	hsa04610:Complement and coagulation cascades
710	serpin family G member 1(SERPING1)	Homosapiens	hsa04610:Complement and coagulation cascades,hsa05133:Pertussis
5265	serpin family A member 1(SERPINA1)	Homosapiens	hsa04610:Complement and coagulation cascades
7018	transferrin(TF)	Homosapiens	hsa04066:HIF-1 signaling pathway,hsa04978:Mineral absorption
7018	transferrin(TF)	Homosapiens	hsa04066:HIF-1 signaling pathway,hsa04978:Mineral absorption
